# Supplementary material for: Deducing the internal interfaces of twisted multilayer graphene via moiré-regulated surface conductivity
Source: Natl Sci Rev. 2023 Jun 19;10(8):nwad175. doi: 10.1093/nsr/nwad175 (PMC10361741; doi:10.1093/nsr/nwad175)
Supplement: nwad175_Supplemental_Files [file nwad175_supplemental_files.zip]

Archive with 2 entries (2 files):
- Supplementary data.pdf
- Height_Rotation_1stL_3rdL_3Lgraphite.mp4
